# Supplementary material for: The Roots of Rye (Secale cereale L.) Are Capable of Synthesizing Benzoxazinoids
Source: Int J Mol Sci. 2021 Apr 28;22(9):4656. doi: 10.3390/ijms22094656 (PMC8124178; doi:10.3390/ijms22094656)
Supplement: Supplementary file 1 [file ijms-22-04656-s001.zip]

Archive with 1 entries (1 files):
- ijms-1173605-supplementary.pdf
